# Supplementary material for: Experimental Investigation on the Creep Property of Carbon Fiber Reinforced Polymer Tendons under High Stress Levels
Source: Materials (Basel). 2018 Nov 14;11(11):2273. doi: 10.3390/ma11112273 (PMC6266062; doi:10.3390/ma11112273)
Supplement: Supplementary file 1 [file materials-11-02273-s001.zip]

Archive with 5 entries (3 files):
- materials-384044-suppl/
- materials-384044-suppl/supplementary material/
- materials-384044-suppl/supplementary material/creep strain data.xlsx
- materials-384044-suppl/supplementary material/residual strength and after-creep elastic modulus.xlsx
- materials-384044-suppl/supplementary material/static test data.xlsx
