# Supplementary material for: Experimental Investigation on the Creep Property of Carbon Fiber Reinforced Polymer Tendons under High Stress Levels
Source: Materials (Basel). 2018 Nov 14;11(11):2273. doi: 10.3390/ma11112273 (PMC6266062; doi:10.3390/ma11112273)
Supplement: Supplementary file 1 [file materials-11-02273-s001.zip › materials-384044-suppl/supplementary material/creep strain data.xlsx]

## Sheet: Sheet1
			CC1-1			CC1-2			CC1-3
			Time/h	Creep Strain/με		Time/h	Creep Strain/με		Time/h	Creep Strain/με
			0	0		0	0		0	0
			0.0166667	0		0.0166667	0		0.0166667	0
			0.05	0		0.05	0		0.05	0
			0.1	4.5		0.1	4.5		0.1	4.5
			0.15	4.5		0.15	4.5		0.15	4.5
			0.25	4.5		0.25	4.5		0.25	9
			0.5	9		0.5	9		0.5	9
			0.75	9		0.75	9		0.75	13.5
			1	13.5		1	13.5		1	13.5
			1.5	13.5		1.5	18		1.5	13.5
			2	27		2	22.5		2	18
			4	36		4	31.5		4	22.5
			10	52.2		10	45.9		10	38.3
			24	63		24	59.9		24	55.8
			48	75.6		48	69.8		48	65.7
			72	78.3		72	73.8		72	71.1
			96	79.2		96	77		96	73.8
			120	81		120	83.7		120	77.9
			240	96.8		240	96.3		240	88.2
			360	98.6		360	100.8		360	90.5
			480	99.9		480	104		480	94.5
			600	105.3		600	107.1		600	98.1
			720	110.3		720	108.5		720	99.5
			840	112.1		840	109.8		840	101.7
			960	113		960	110.7		960	103.5
			1000	113.4		1000	111.2		1000	104
			CC2-1			CC2-2			CC2-3
			Time/h	Creep Strain/με		Time/h	Creep Strain/με		Time/h	Creep Strain/με
			0	0		0	0		0	0
			0.0166667	0		0.0166667	0		0.0166667	0
			0.05	0		0.05	4.5		0.05	0
			0.1	4.5		0.1	4.5		0.1	4.5
			0.15	9		0.15	9		0.15	4.5
			0.25	13.5		0.25	9		0.25	9
			0.5	18		0.5	13.5		0.5	9
			0.75	18		0.75	18		0.75	13.5
			1	22.5		1	18		1	13.5
			1.5	22.5		1.5	18		1.5	18
			2	27		2	22.5		2	18
			4	36		4	36		4	27
			10	43.7		10	50		10	42.3
			24	61.2		24	63.9		24	59.4
			48	73.4		48	76.1		48	69.8
			72	83.3		72	82.4		72	74.3
			96	91.4		96	84.2		96	82.4
			120	96.8		120	89.6		120	86.4
			240	104.9		240	99		240	94.1
			360	111.6		360	102.2		360	100.8
			480	115.7		480	110.7		480	105.3
			600	117.5		600	117		600	108.9
			720	119.7		720	121.5		720	113
			840	122.4		840	123.8		840	115.2
			960	124.7		960	127.4		960	118.4
			1000	124.7		1000	129.2		1000	118.8
			CC3-1			CC3-2			CC3-3
			Time/h	Creep Strain/με		Time/h	Creep Strain/με		Time/h	Creep Strain/με
			0	0		0	0		0	0
			0.0166667	0		0.0166667	0		0.0166667	0
			0.05	0		0.05	0		0.05	0
			0.1	4.5		0.1	0		0.1	0
			0.15	4.5		0.15	0		0.15	0
			0.25	9		0.25	4.5		0.25	4.5
			0.5	9		0.5	4.5		0.5	4.5
			0.75	13.5		0.75	9		0.75	9
			1	18		1	13.5		1	18
			1.5	22.5		1.5	18		1.5	22.5
			2	27		2	22.5		2	22.5
			4	40.5		4	27		4	31.5
			10	55.6		10	43.8		10	46.2
			24	77.9		24	63.1		24	62.1
			48	87.2		48	76.2		48	75.3
			72	92.8		72	89.3		72	83.7
			96	100.3		96	95.7		96	91.4
			120	106.6		120	103.1		120	98.6
			240	117.1		240	115.3		240	105.8
			360	123.5		360	121.6		360	112.8
			480	126.5		480	131		480	119.9
			600	134		600	136.8		600	129.3
			720	137.8		720	141.7		720	134
			840	142.3		840	145.2		840	137.5
			960	145.1		960	148.6		960	139.4
			1000	145.2		1000	149		1000	140.1

## Sheet: Sheet2
		0	0				0	0				0	0
		0.0166667	0	0.1	0.000808235		0.0166667	0				0.0166667	0
		0.05	0	0.11667	0.00129		0.05	0	0	0		0.05	0	0	0
		0.1	0.000808235	0.15	0.08928		0.1	0.008	0.11667	0.00812		0.1	0.0992	0.11667	0.01034
		0.15	0.08928	0.21667	0.13352		0.15	0.083	0.2	0.1203		0.15	0.093	0.2	0.1567
		0.25	0.15564	0.25	0.15564		0.25	0.142	0.36667	0.16611		0.25	0.192	0.36667	0.21667
		0.5	0.202	0.35	0.15564		0.5	0.2111	0.5	0.2111		0.5	0.2667	0.5	0.2667
		0.75	0.283	0.6	0.21049		0.75	0.276	0.67	0.26611		0.75	0.337	0.67	0.31667
		1	0.396	0.85	0.31049		1	0.30282	1	0.30282		1	0.4	1	0.4
		1.5	0.48	1.217	0.44324		1.5	0.359	4	0.4907		1.5	0.481	4	0.675
		2	0.561	1.6	0.48749		2	0.423	6	0.5289		2	0.532	6	0.875
		4	0.728	2.1	0.576		4	0.4907	10	0.7186		4	0.675	10	1
		10	1.024	10.1	1.02609		10	0.7186	18	0.86877		10	1	18	1.21167
		24	1.203	19.1	1.19132		24	1.03322	24	1.03322		24	1.32667	24	1.32667
		48	1.278	41.77	1.38262		48	1.22591	48	1.22591		48	1.45	48	1.45
		72	1.368	46.1	1.2857		72	1.12791	72	1.12791		72	1.48833	72	1.48833
		96	1.422	48.6	1.27075		96	1.21296	96	1.21296		96	1.58333	96	1.58333
		120	1.46	117.6	1.45485		120	1.29734	120	1.29734		120	1.64	120	1.64
		240	1.694	161.6	1.57195		240	1.50362	240	1.50362		240	1.75667	240	1.75667
		360	1.898	189.1	1.59273		360	1.58518	360	1.58518		360	1.87833	360	1.87833
		480	2.011	284.1	1.88925		480	1.73256	480	1.73256		480	2.07333	480	2.07333
		600	2.105	383.6	1.90364		600	1.74751	600	1.74751		600	2.08833	600	2.08833
		720	2.121	574.1	2.09858		720	1.94186	720	1.94186		720	2.28333	720	2.28333
		840	2.142	700	2.11662		840	1.98013	840	1.98013		840	2.3	840	2.3
		960	2.166	860	2.14967		900	2.00336	900	2.00336		900	2.33333	900	2.33333
		1000	2.18271	1000	2.18271		1000	2.02658	1000	2.02658		1000	2.36667	1000	2.36667
		0	0				0	0				0	0
		0.0166667	0				0.0166667	0				0.0166667	0
		0.05	0				0.05	0				0.05	0.001
		0.1	0.012	0.1	0.00155		0.1	0.008	0	0		0.1	0.013	0	0
		0.15	0.085	0.11667	0.06095		0.15	0.069	0.16667	0.03089		0.15	0.072	0.16667	0.13
		0.25	0.18149	0.15	0.18149		0.25	0.121	0.2	0.03089		0.25	0.304	0.2	0.258
		0.5	0.304	0.2	0.26364		0.5	0.16454	0.5	0.06454		0.5	0.511	0.5	0.51
		0.75	0.432	0.25	0.42651		0.75	0.384	1	0.42		0.75	0.658	1	0.742
		1	0.68109	0.35	0.50865		1	0.42	4	0.42		1	0.742	4	1.12
		1.5	0.981	0.6	0.63187		1.5	0.501	6	0.75		1.5	0.866	6	1.24
		2	1.116	1.25	0.94		2	0.653	10	1.08		2	0.975	10	1.28
		4	1.18784	1.5	0.98109		4	0.812	18	1.08		4	1.12	18	1.2614
		10	1.53398	4	1.18784		10	1.08	24	1.13		10	1.281	24	1.42391
		24	1.76567	10	1.53398		24	1.13	45	1.37986		24	1.424	52	1.50975
		48	2.001	24	1.76567	1.901	48	1.405	68	1.61191		48	1.486	74	1.64126
		72	2.132	43	1.92012	2.032	72	1.611	84	1.60226		72	1.614	98	1.84559
		96	2.209	69	2.10181	2.109	96	1.651	112	1.72976		96	1.798	135	1.93116
		120	2.268	95	2.20904	2.168	120	1.733	232	1.90727		120	1.901	255	2.10849
		240	2.363	191	2.30626	2.263	240	1.912	344	1.95727		240	2.092	375	2.18581
		360	2.497	214	2.30626	2.397	360	1.987	466	2.11228		360	2.179	492	2.30581
		480	2.509	336	2.42072	2.409	480	2.116	586	2.20729		480	2.293	612	2.34046
		600	2.516	505	2.51518	2.416	600	2.208	710	2.22853		600	2.324	732	2.4451
		720	2.555	700	2.51656		720	2.231	830	2.26729		720	2.411	852	2.45644
		840	2.601	865	2.61518		840	2.261	900	2.25343		840	2.453	910	2.5251
		900	2.622	1000	2.63219		900	2.25343	1000	2.32154		900	2.525	1000	2.54923
		1000	2.63219				1000	2.32154				1000	2.54923
		0	0				0	0				0	0
		0.0166667	0				0.0166667	0	0	0		0.0166667	0	0	0
		0.05	0	0	0		0.05	0	0.16667	0.005		0.05	0	0.16667	0.0046
		0.1	0.003	0.16667	0.00424		0.1	0.006	0.21667	0.132		0.1	0.005	0.21667	0.148
		0.15	0.083	0.21667	0.05633		0.15	0.053	0.36667	0.32		0.15	0.046	0.36667	0.29
		0.25	0.157	0.3	0.20843		0.25	0.162	0.5	0.483		0.25	0.183	0.5	0.429
		0.5	0.286	0.36667	0.36052		0.5	0.483	0.67	0.62		0.5	0.429	0.67	0.618
		0.75	0.421	0.6	0.56472		0.75	0.622	1	0.75		0.75	0.64	1	0.7282
		1	0.796	1.1	0.82101		1	0.751	2	0.84		1	0.728	2	0.9704
		1.5	0.86	1.767	0.87731		1.5	0.804	4	1		1.5	0.884	4	1.3128
		2	0.976	2.1	0.98124		2	0.845	6	1.1		2	0.97	6	1.4302
		4	1.053	4	1.05268		4	1.005	10	1.31		4	1.313	10	1.61433
		10	1.299	10	1.2991		10	1.31	18	1.38838		10	1.614	18	1.7846
		24	1.591	18.65	1.51741		24	1.6217	24	1.6217		24	1.908	24	1.90758
		48	1.743	25.15	1.60105		48	1.71109	48	1.71109		48	2.089	48	2.08946
		72	1.949	41.73	1.72883		72	1.84765	72	1.84765		72	2.199	72	2.19868
		96	2.076	69.57	1.94514		96	2.07883	96	2.07883		96	2.21	96	2.20989
		120	2.271	97.57	2.08039		120	2.22937	115	2.22337		120	2.303	125	2.31023
		240	2.331	121.98	2.27338		240	2.43962	210	2.42962		240	2.456	250	2.46109
		360	2.464	188.3	2.25015		360	2.5848	332	2.5648		360	2.582	370	2.59029
		480	2.587	311.97	2.43052		480	2.73757	461	2.72757		480	2.65	490	2.65364
		600	2.688	432.05	2.50799		600	2.78636	590	2.78036		600	2.679	618	2.68539
		720	2.795	548.97	2.64306		720	2.89972	710	2.89472		720	2.712	742	2.7167
		840	2.832	697.97	2.76839		840	3.004	830	2.99866		840	2.768	845	2.76923
		900	2.893	866.63	2.85294		900	3.04902	900	3.04902		900	2.82	920	2.82045
		1000	2.901	1000	2.901		1000	3.111	1000	3.11		1000	2.833	1000	2.83
		0	0				0	0				0	0
		0.0166667	0				0.0166667	0				0.0166667	0
		0.05	0				0.05	0	0	0		0.05	0	0	0
		0.1	0.004	0.11667	0.03483		0.1	0.004	0.11667	0.0042		0.1	0.003	0.11667	0.00398
		0.15	0.17	0.15	0.17041		0.15	0.153	0.2	0.197		0.15	0.124	0.2	0.174
		0.25	0.393	0.2	0.28208		0.25	0.248	0.36667	0.42857		0.25	0.254	0.36667	0.2222
		0.5	0.702	0.25	0.39277		0.5	0.624	0.5	0.62355		0.5	0.497	0.5	0.397
		0.75	0.788	0.35	0.53463		0.75	0.829	0.75	0.82917		0.75	0.608	0.75	0.6087
		1	0.825	0.6	0.74848		1	0.896	1	0.83611		1	0.71	1	0.71044
		1.5	0.983	1.25	0.87792		1.5	1.115	4	1.43223		1.5	0.806	4	0.984
		2	1.102	1.5	0.98311		2	1.28	6	1.47152		2	0.886	6	1.08
		4	1.267	6	1.32953		4	1.432	10	1.66859		4	0.984	10	1.1723
		10	1.4989	10	1.4989		10	1.669	18	1.93527		10	1.172	18	1.35465
		24	1.90439	24	1.90439		24	1.976	24	1.97638		24	1.611	24	1.61108
		48	1.9491	43	1.9491		48	2.104	48	2.10401		48	1.912	48	1.91153
		72	2.25289	69	2.25289		72	2.308	72	2.30775		72	1.859	72	1.85872
		96	2.04613	95	2.04613		96	2.221	96	2.22137		96	1.991	96	1.99134
		120	2.207	191	2.42645		120	2.328	115	2.32384		120	2.22	125	2.22291
		240	2.533	214	2.49444		240	2.562	210	2.54166		240	2.438	250	2.44456
		360	2.828	336	2.81972		360	2.785	332	2.78077		360	2.589	370	2.59174
		480	2.911	505	2.9279		480	2.783	461	2.77963		480	2.796	490	2.80154
		600	3.065	720	3.16		600	2.861	590	2.85856		600	2.818	618	2.82485
		720	3.16	865	3.26537		720	2.992	710	2.99851		720	3.021	742	3.0279
		840	3.259	1000	3.31359		840	3.02	830	3.01941		840	3.066	845	3.06757
		900	3.295				900	3.065	900	3.06471		900	3.117	920	3.12379
		1000	3.31359				1000	3.079	1000	3.08		1000	3.162	1000	3.16
