# Supplementary material for: Experimental Investigation on the Creep Property of Carbon Fiber Reinforced Polymer Tendons under High Stress Levels
Source: Materials (Basel). 2018 Nov 14;11(11):2273. doi: 10.3390/ma11112273 (PMC6266062; doi:10.3390/ma11112273)
Supplement: Supplementary file 1 [file materials-11-02273-s001.zip › materials-384044-suppl/supplementary material/residual strength and after-creep elastic modulus.xlsx]

## Sheet: Sheet1
Specimen ID	Tensile capacity/kN	Tensile strength/MPa	Elastic modulus/GPa	Rupture strain/%
CC1-1	107	2127	156.3	1.36
CC1-2	104	2068	157.2	1.32
CC1-3	110	2187	154.6	1.41
CC2-1	99	1968	156	1.26
CC2-2	102	2028	158.2	1.28
CC2-3	106	2107	159.1	1.32
CC3-1	103	2048	158.8	1.29
CC3-2	97	1928	160.9	1.2
CC3-3	105	2087	157.7	1.32
Mean value	103.7	2061	157.6	1.28
Standard deviation	4	79.5	1.88	0.047
Variation coefficient	0.039	0.039	0.012	0.037
