# Supplementary material for: Experimental Investigation on the Creep Property of Carbon Fiber Reinforced Polymer Tendons under High Stress Levels
Source: Materials (Basel). 2018 Nov 14;11(11):2273. doi: 10.3390/ma11112273 (PMC6266062; doi:10.3390/ma11112273)
Supplement: Supplementary file 1 [file materials-11-02273-s001.zip › materials-384044-suppl/supplementary material/static test data.xlsx]

## Sheet: Sheet1
Specimen ID	Tensile capacity/kN	Tensile strength/MPa	Elastic modulus/GPa	Rupture strain/%
CS1	115	2286	147.7	1.55
CS2	111	2207	148	1.49
CS3	108	2147	149.1	1.44
CS4	105	2087	145.6	1.43
CS5	104	2068	146.3	1.41
Mean value	108.6	2159	147.3	1.47
Standard deviation	4.51	89.57	1.39	0.054
Variation coefficient	0.041	0.041	0.0095	0.037
